# Supplementary material for: Refining a low-cost dermatophyte sampling method to enhance culture purity in resource-limited clinical settings in Bangladesh
Source: MethodsX. 2026 Feb 20;16:103840. doi: 10.1016/j.mex.2026.103840 (PMC12950414; doi:10.1016/j.mex.2026.103840)
Supplement: Supplementary file 1 [file mmc1.xlsx]

## Sheet: Raw File
Result	Age Range	Drug History	Sex	Treatment Modality
No-Growth	Old	Yes	Female	Formal Rx
Contamination	Old	Yes	Female	Formal Rx
Pure dermatophytes	Old	Yes	Female	Formal Rx
No-Growth	Teen	Yes	Female	Formal Rx
Pure dermatophytes	Teen	Yes	Female	Formal Rx
Pure dermatophytes	Teen	Yes	Female	Formal Rx
Contamination	Young	Yes	Female	Formal Rx
Dermatophytes	Young	Yes	Female	Formal Rx
Candida	Young	Yes	Female	Formal Rx
Pure dermatophytes	Young	Yes	Female	Formal Rx
Pure dermatophytes	Young	Yes	Female	Formal Rx
Contamination	Young	Yes	Female	Formal Rx
Dermatophytes	Young	Yes	Female	Formal Rx
Contamination	Young	Yes	Female	Formal Rx
Pure dermatophytes	Young	Yes	Female	Formal Rx
Pure dermatophytes	Teen	Yes	Female	Formal Rx
Contamination	Teen	Yes	Female	Formal Rx
No-Growth	Teen	Yes	Female	Formal Rx
Contamination	Old	Yes	Female	Formal Rx
Dermatophytes	Old	Yes	Female	Formal Rx
Candida	Old	Yes	Female	Formal Rx
Pure dermatophytes	Old	Yes	Female	Formal Rx
Contamination	Old	Yes	Female	Formal Rx
Dermatophytes	Old	Yes	Female	Formal Rx
Contamination	Young	Yes	Female	Formal Rx
Candida	Young	Yes	Female	Formal Rx
Pure dermatophytes	Young	Yes	Female	Formal Rx
Contamination	Young	Yes	Female	Formal Rx
Contamination	Young	Yes	Male	Formal Rx
Dermatophytes	Young	Yes	Male	Formal Rx
Contamination	Young	Yes	Male	Formal Rx
Dermatophytes	Young	Yes	Male	Formal Rx
Contamination	Young	Yes	Male	Formal Rx
Dermatophytes	Young	Yes	Male	Formal Rx
Pure dermatophytes	Old	Yes	Female	Formal Rx
Candida	Old	Yes	Female	Formal Rx
Pure dermatophytes	Old	Yes	Female	Formal Rx
Pure dermatophytes	Old	Yes	Female	Formal Rx
Contamination	Teen	Yes	Male	Formal Rx
Contamination	Teen	Yes	Male	Formal Rx
Dermatophytes	Teen	Yes	Male	Formal Rx
No-Growth	Teen	Yes	Male	Formal Rx
Contamination	Young	Yes	Female	Formal Rx
Dermatophytes	Young	Yes	Female	Formal Rx
Candida	Young	Yes	Female	Formal Rx
Contamination	Young	Yes	Female	Formal Rx
Pure dermatophytes	Young	Yes	Female	Formal Rx
Contamination	Young	Yes	Male	Formal Rx
Candida	Young	Yes	Male	Formal Rx
Contamination	Young	Yes	Male	Formal Rx
No-Growth	Young	Yes	Male	Formal Rx
Contamination	Teen	Yes	Female	Formal Rx
No-Growth	Teen	Yes	Female	Formal Rx
Pure dermatophytes	Teen	Yes	Female	Formal Rx
Contamination	Young	Yes	Female	Formal Rx
Pure dermatophytes	Young	Yes	Female	Formal Rx
Pure dermatophytes	Young	Yes	Female	Formal Rx
Pure dermatophytes	Young	Yes	Male	Formal Rx
No-Growth	Young	Yes	Male	Formal Rx
Pure dermatophytes	Young	Yes	Male	Formal Rx
No-Growth	Young	Yes	Female	Formal Rx
Pure dermatophytes	Young	Yes	Female	Formal Rx
No-Growth	Young	Yes	Female	Formal Rx
No-Growth	Old	Yes	Male	Formal Rx
Contamination	Old	Yes	Male	Formal Rx
Contamination	Old	Yes	Male	Formal Rx
Contamination	Young	No	Male	Informal Rx
Candida	Young	No	Male	Informal Rx
Contamination	Young	No	Male	Informal Rx
Candida	Young	No	Male	Informal Rx
Contamination	Young	No	Male	Informal Rx
Pure dermatophytes	Young	Yes	Female	Formal Rx
Pure dermatophytes	Young	Yes	Female	Formal Rx
Pure dermatophytes	Young	Yes	Female	Formal Rx
No-Growth	Young	Yes	Female	Formal Rx
Contamination	Young	Yes	Female	Formal Rx
Dermatophytes	Young	Yes	Female	Formal Rx
No-Growth	Young	Yes	Female	Formal Rx
Pure dermatophytes	Old	Yes	Female	Informal Rx
Contamination	Old	Yes	Female	Informal Rx
Dermatophytes	Old	Yes	Female	Informal Rx
Contamination	Old	Yes	Female	Informal Rx
Dermatophytes	Old	Yes	Female	Informal Rx
Contamination	Old	No	Female	No Treatment
Dermatophytes	Old	No	Female	No Treatment
Contamination	Old	No	Female	No Treatment
Dermatophytes	Old	No	Female	No Treatment
Contamination	Old	No	Female	No Treatment
Dermatophytes	Old	No	Female	No Treatment
Pure dermatophytes	Old	Yes	Male	Formal Rx
Pure dermatophytes	Old	Yes	Male	Formal Rx
Pure dermatophytes	Old	Yes	Male	Formal Rx
Pure dermatophytes	Young	Yes	Female	Informal Rx
Contamination	Young	Yes	Female	Informal Rx
Dermatophytes	Young	Yes	Female	Informal Rx
Pure dermatophytes	Young	Yes	Female	Informal Rx
Pure dermatophytes	Young	Yes	Female	Formal Rx
Contamination	Young	Yes	Female	Formal Rx
Pure dermatophytes	Young	Yes	Female	Formal Rx
Pure dermatophytes	Young	Yes	Female	Formal Rx
No-Growth	Old	No	Male	No Treatment
Contamination	Old	No	Male	No Treatment
No-Growth	Old	No	Male	No Treatment
Contamination	Old	No	Female	Formal Rx
Dermatophytes	Old	No	Female	Formal Rx
Contamination	Old	No	Female	Formal Rx
Dermatophytes	Old	No	Female	Formal Rx
Pure dermatophytes	Old	No	Female	Formal Rx
Pure dermatophytes	child	Yes	Male	Formal Rx
No-Growth	child	Yes	Male	Formal Rx
Pure dermatophytes	child	Yes	Male	Formal Rx
Contamination	Young	Yes	Male	Formal Rx
Dermatophytes	Young	Yes	Male	Formal Rx
No-Growth	Young	Yes	Male	Formal Rx
Pure dermatophytes	Young	Yes	Male	Formal Rx
Contamination	child	No	Male	Informal Rx
Dermatophytes	child	No	Male	Informal Rx
Contamination	child	No	Male	Informal Rx
Contamination	child	No	Male	Informal Rx
Candida	Old	Yes	Male	Formal Rx
Contamination	Old	Yes	Male	Formal Rx
Contamination	Old	Yes	Male	Formal Rx
Candida	Old	Yes	Male	Formal Rx
Contamination	Old	Yes	Male	Formal Rx
Pure dermatophytes	Young	Yes	Female	Formal Rx
Contamination	Young	Yes	Female	Formal Rx
Dermatophytes	Young	Yes	Female	Formal Rx
Pure dermatophytes	Young	Yes	Female	Formal Rx
Candida	Teen	Yes	Female	Informal Rx
Contamination	Teen	Yes	Female	Informal Rx
Candida	Teen	Yes	Female	Informal Rx
Contamination	Teen	Yes	Female	Informal Rx
Candida	Teen	Yes	Female	Informal Rx
Pure dermatophytes	Teen	Yes	Female	Informal Rx
No-Growth	Old	Yes	Female	Informal Rx
Pure dermatophytes	Old	Yes	Female	Informal Rx
Contamination	Old	Yes	Female	Informal Rx
Dermatophytes	Old	Yes	Female	Informal Rx
Pure dermatophytes	Old	Yes	Female	Informal Rx
Pure dermatophytes	Old	Yes	Female	Informal Rx
Pure dermatophytes	Old	Yes	Female	Informal Rx
Pure dermatophytes	Old	Yes	Female	Informal Rx
Contamination	Old	Yes	Female	Informal Rx
Dermatophytes	Old	Yes	Female	Informal Rx
Contamination	Old	Yes	Female	Informal Rx
Dermatophytes	Old	Yes	Female	Informal Rx
Contamination	Old	Yes	Female	Informal Rx
Dermatophytes	Old	Yes	Female	Informal Rx
Pure dermatophytes	child	Yes	Female	Formal Rx
Contamination	child	Yes	Female	Formal Rx
Dermatophytes	child	Yes	Female	Formal Rx
Pure dermatophytes	child	Yes	Female	Formal Rx
Pure dermatophytes	Young	Yes	Male	Formal Rx
Contamination	Young	Yes	Male	Formal Rx
Dermatophytes	Young	Yes	Male	Formal Rx
Pure dermatophytes	Young	Yes	Male	Formal Rx
Contamination	child	Yes	Male	Formal Rx
Dermatophytes	child	Yes	Male	Formal Rx
Contamination	child	Yes	Male	Formal Rx
Dermatophytes	child	Yes	Male	Formal Rx
Contamination	child	Yes	Male	Formal Rx
Dermatophytes	child	Yes	Male	Formal Rx
Contamination	Young	Yes	Female	Informal Rx
Dermatophytes	Young	Yes	Female	Informal Rx
Contamination	Young	Yes	Female	Informal Rx
Dermatophytes	Young	Yes	Female	Informal Rx
Contamination	Young	Yes	Female	Informal Rx
Dermatophytes	Young	Yes	Female	Informal Rx
Pure dermatophytes	child	Yes	Male	Formal Rx
Contamination	child	Yes	Male	Formal Rx
Dermatophytes	child	Yes	Male	Formal Rx
Pure dermatophytes	child	Yes	Male	Formal Rx
Contamination	Old	No	Male	No Treatment
Contamination	Old	No	Male	No Treatment
No-Growth	Old	No	Male	No Treatment
Contamination	Young	Yes	Male	Formal Rx
Pure dermatophytes	Young	Yes	Male	Formal Rx
Contamination	Young	Yes	Male	Formal Rx
Dermatophytes	Young	Yes	Male	Formal Rx
Pure dermatophytes	Young	Yes	Male	Formal Rx
Candida	Old	Yes	Female	Informal Rx
Pure dermatophytes	Old	Yes	Female	Informal Rx
Contamination	Old	Yes	Female	Informal Rx
Contamination	Young	Yes	Female	Informal Rx
Dermatophytes	Young	Yes	Female	Informal Rx
Contamination	Young	Yes	Female	Informal Rx
Dermatophytes	Young	Yes	Female	Informal Rx
Pure dermatophytes	Young	Yes	Female	Informal Rx
Pure dermatophytes	Teen	Yes	Female	Formal Rx
Pure dermatophytes	Teen	Yes	Female	Formal Rx
Pure dermatophytes	Teen	Yes	Female	Formal Rx
Contamination	Old	Yes	Female	Informal Rx
Dermatophytes	Old	Yes	Female	Informal Rx
Contamination	Old	Yes	Female	Informal Rx
Dermatophytes	Old	Yes	Female	Informal Rx
Pure dermatophytes	Old	Yes	Female	Informal Rx
Pure dermatophytes	Young	Yes	Female	Informal Rx
Dermatophytes	Young	Yes	Female	Informal Rx
Candida	Young	Yes	Female	Informal Rx
Contamination	Young	Yes	Female	Informal Rx
Pure dermatophytes	Young	Yes	Female	Informal Rx
Pure dermatophytes	Old	Yes	Male	Formal Rx
Contamination	Old	Yes	Male	Formal Rx
Dermatophytes	Old	Yes	Male	Formal Rx
Pure dermatophytes	Old	Yes	Male	Formal Rx
Contamination	Young	Yes	Female	Formal Rx
Dermatophytes	Young	Yes	Female	Formal Rx
Contamination	Young	Yes	Female	Formal Rx
Dermatophytes	Young	Yes	Female	Formal Rx
Pure dermatophytes	Young	Yes	Female	Formal Rx
No-Growth	child	No	Male	No Treatment
No-Growth	child	No	Male	No Treatment
No-Growth	child	No	Male	No Treatment
Contamination	Young	Yes	Female	Informal Rx
Dermatophytes	Young	Yes	Female	Informal Rx
Contamination	Young	Yes	Female	Informal Rx
Dermatophytes	Young	Yes	Female	Informal Rx
Pure dermatophytes	Young	Yes	Female	Informal Rx
Contamination	Young	Yes	Female	Formal Rx
Dermatophytes	Young	Yes	Female	Formal Rx
Contamination	Young	Yes	Female	Formal Rx
Dermatophytes	Young	Yes	Female	Formal Rx
Pure dermatophytes	Young	Yes	Female	Formal Rx
Pure dermatophytes	Young	Yes	Female	Informal Rx
Pure dermatophytes	Young	Yes	Female	Informal Rx
Pure dermatophytes	Young	Yes	Female	Informal Rx
No-Growth	Old	Yes	Female	Informal Rx
Candida	Old	Yes	Female	Informal Rx
Pure dermatophytes	Old	Yes	Female	Informal Rx
No-Growth	Old	Yes	Female	Informal Rx
Contamination	Young	Yes	Female	Informal Rx
Dermatophytes	Young	Yes	Female	Informal Rx
Contamination	Young	Yes	Female	Informal Rx
Dermatophytes	Young	Yes	Female	Informal Rx
Contamination	Young	Yes	Female	Informal Rx
Dermatophytes	Young	Yes	Female	Informal Rx
Pure dermatophytes	Young	Yes	Female	Formal Rx
Pure dermatophytes	Young	Yes	Female	Formal Rx
Pure dermatophytes	Young	Yes	Female	Formal Rx
Pure dermatophytes	Young	Yes	Male	Formal Rx
Contamination	Young	Yes	Male	Formal Rx
Dermatophytes	Young	Yes	Male	Formal Rx
Pure dermatophytes	Young	Yes	Male	Formal Rx
No-Growth	Teen	Yes	Male	Formal Rx
Contamination	Teen	Yes	Male	Formal Rx
Dermatophytes	Teen	Yes	Male	Formal Rx
No-Growth	Teen	Yes	Male	Formal Rx
Contamination	Young	Yes	Female	Formal Rx
Dermatophytes	Young	Yes	Female	Formal Rx
Contamination	Young	Yes	Female	Formal Rx
Dermatophytes	Young	Yes	Female	Formal Rx
Pure dermatophytes	Young	Yes	Female	Formal Rx
Contamination	Teen	No	Male	No Treatment
Dermatophytes	Teen	No	Male	No Treatment
Contamination	Teen	No	Male	No Treatment
Dermatophytes	Teen	No	Male	No Treatment
Pure dermatophytes	Teen	No	Male	No Treatment
Contamination	Teen	No	Female	No Treatment
Dermatophytes	Teen	No	Female	No Treatment
Contamination	Teen	No	Female	No Treatment
Dermatophytes	Teen	No	Female	No Treatment
Pure dermatophytes	Teen	No	Female	No Treatment
Contamination	Old	Yes	Female	Formal Rx
Contamination	Old	Yes	Female	Formal Rx
No-Growth	Old	Yes	Female	Formal Rx
Pure dermatophytes	Teen	Yes	Female	Formal Rx
Contamination	Teen	Yes	Female	Formal Rx
Dermatophytes	Teen	Yes	Female	Formal Rx
Pure dermatophytes	Teen	Yes	Female	Formal Rx
Pure dermatophytes	Old	Yes	Female	Formal Rx
Pure dermatophytes	Old	Yes	Female	Formal Rx
Pure dermatophytes	Old	Yes	Female	Formal Rx
Contamination	Teen	Yes	Male	Formal Rx
Dermatophytes	Teen	Yes	Male	Formal Rx
Contamination	Teen	Yes	Male	Formal Rx
Pure dermatophytes	Teen	Yes	Male	Formal Rx

## Sheet: Archive
Sample ID	Result	Methods
10N	No-Growth	New
10O	Contamination	Old
10Z	Pure dermatophytes	Zip
11N	No-Growth	New
11O	Pure dermatophytes	Old
11Z	Pure dermatophytes	Zip
12N	Contamination	New
12N	Dermatophytes	New
12O	Candida	Old
12O	Pure dermatophytes	Old
12Z	Pure dermatophytes	Zip
13N	Contamination	New
13N	Dermatophytes	New
13O	Contamination	Old
13Z	Pure dermatophytes	Zip
14N	Pure dermatophytes	New
14O	Contamination	Old
14Z	No-Growth	Zip
15N	Contamination	New
15N	Dermatophytes	New
15O	Candida	Old
15O	Pure dermatophytes	Old
15Z	Contamination	Zip
15Z	Dermatophytes	Zip
16N	Contamination	New
16O	Candida	Old
16O	Pure dermatophytes	Old
16Z	Contamination	Zip
17N	Contamination	New
17N	Dermatophytes	New
17O	Contamination	Old
17O	Dermatophytes	Old
17Z	Contamination	Zip
17Z	Dermatophytes	Zip
18N	Pure dermatophytes	New
18O	Candida	Old
18O	Pure dermatophytes	Old
18Z	Pure dermatophytes	Zip
19N	Contamination	New
19O	Contamination	Old
19O	Dermatophytes	Old
19Z	No-Growth	Zip
1N	Contamination	New
1N	Dermatophytes	New
1O	Candida	Old
1O	Contamination	Old
1Z	Pure dermatophytes	Zip
20N	Contamination	New
20O	Candida	Old
20O	Contamination	Old
20Z	No-Growth	Zip
21N	Contamination	New
21O	No-Growth	Old
21Z	Pure dermatophytes	Zip
22N	Contamination	New
22O	Pure dermatophytes	Old
22Z	Pure dermatophytes	Zip
23N	Pure dermatophytes	New
23O	No-Growth	Old
23Z	Pure dermatophytes	Zip
24N	No-Growth	New
24O	Pure dermatophytes	Old
24Z	No-Growth	Zip
25N	No-Growth	New
25O	Contamination	Old
25Z	Contamination	Zip
26N	Contamination	New
26O	Candida	Old
26O	Contamination	Old
26Z	Candida	Zip
26Z	Contamination	Zip
27N	Pure dermatophytes	New
27O	Pure dermatophytes	Old
27Z	Pure dermatophytes	Zip
28N	No-Growth	New
28O	Contamination	Old
28O	Dermatophytes	Old
28Z	No-Growth	Zip
29N	Pure dermatophytes	New
29O	Contamination	Old
29O	Dermatophytes	Old
29Z	Contamination	Zip
29Z	Dermatophytes	Zip
2N	Contamination	New
2N	Dermatophytes	New
2O	Contamination	Old
2O	Dermatophytes	Old
2Z	Contamination	Zip
2Z	Dermatophytes	Zip
30N	Pure dermatophytes	New
30O	Pure dermatophytes	Old
30Z	Pure dermatophytes	Zip
31N	Pure dermatophytes	New
31O	Contamination	Old
31O	Dermatophytes	Old
31Z	Pure dermatophytes	Zip
32N	Pure dermatophytes	New
32O	Contamination	Old
32O	Pure dermatophytes	Old
32Z	Pure dermatophytes	Zip
33N	No-Growth	New
33O	Contamination	Old
33Z	No-Growth	Zip
34N	Contamination	New
34N	Dermatophytes	New
34O	Contamination	Old
34O	Dermatophytes	Old
34Z	Pure dermatophytes	Zip
35N	Pure dermatophytes	New
35O	No-Growth	Old
35Z	Pure dermatophytes	Zip
36N	Contamination	New
36N	Dermatophytes	New
36O	No-Growth	Old
36Z	Pure dermatophytes	Zip
37N	Contamination	New
37N	Dermatophytes	New
37O	Contamination	Old
37Z	Contamination	Zip
38N	Candida	New
38N	Contamination	New
38O	Contamination	Old
38Z	Candida	Zip
38Z	Contamination	Zip
39N	Pure dermatophytes	New
39O	Contamination	Old
39O	Dermatophytes	Old
39Z	Pure dermatophytes	Zip
3N	Candida	New
3N	Contamination	New
3O	Candida	Old
3O	Contamination	Old
3Z	Candida	Zip
3Z	Pure dermatophytes	Zip
4 Z	No-Growth	Zip
40N	Pure dermatophytes	New
40O	Contamination	Old
40O	Dermatophytes	Old
40Z	Pure dermatophytes	Zip
41N	Pure dermatophytes	New
41O	Pure dermatophytes	Old
41Z	Pure dermatophytes	Zip
42N	Contamination	New
42N	Dermatophytes	New
42O	Contamination	Old
42O	Dermatophytes	Old
42Z	Contamination	Zip
42Z	Dermatophytes	Zip
43N	Pure dermatophytes	New
43O	Contamination	Old
43O	Dermatophytes	Old
43Z	Pure dermatophytes	Zip
44N	Pure dermatophytes	New
44O	Contamination	Old
44O	Dermatophytes	Old
44Z	Pure dermatophytes	Zip
45N	Contamination	New
45N	Dermatophytes	New
45O	Contamination	Old
45O	Dermatophytes	Old
45Z	Contamination	Zip
45Z	Dermatophytes	Zip
46N	Contamination	New
46N	Dermatophytes	New
46O	Contamination	Old
46O	Dermatophytes	Old
46Z	Contamination	Zip
46Z	Dermatophytes	Zip
47N	Pure dermatophytes	New
47O	Contamination	Old
47O	Dermatophytes	Old
47Z	Pure dermatophytes	Zip
48N	Contamination	New
48O	Contamination	Old
48Z	No-Growth	Zip
49N	Contamination	New
49N	Pure dermatophytes	New
49O	Contamination	Old
49O	Dermatophytes	Old
49Z	Pure dermatophytes	Zip
4N	Candida	New
4N	Pure dermatophytes	New
4O	Contamination	Old
50N	Contamination	New
50N	Dermatophytes	New
50O	Contamination	Old
50O	Dermatophytes	Old
50Z	Pure dermatophytes	Zip
51N	Pure dermatophytes	New
51O	Pure dermatophytes	Old
51Z	Pure dermatophytes	Zip
52N	Contamination	New
52N	Dermatophytes	New
52O	Contamination	Old
52O	Dermatophytes	Old
52Z	Pure dermatophytes	Zip
53N	Pure dermatophytes	New
53O	Dermatophytes	Old
53O	Candida	Old
53O	Contamination	Old
53Z	Pure dermatophytes	Zip
54N	Pure dermatophytes	New
54O	Contamination	Old
54O	Dermatophytes	Old
54Z	Pure dermatophytes	Zip
55N	Contamination	New
55N	Dermatophytes	New
55O	Contamination	Old
55O	Dermatophytes	Old
55Z	Pure dermatophytes	Zip
56N	No-Growth	New
56O	No-Growth	Old
56Z	No-Growth	Zip
57N	Contamination	New
57N	Dermatophytes	New
57O	Contamination	Old
57O	Dermatophytes	Old
57Z	Pure dermatophytes	Zip
58N	Contamination	New
58N	Dermatophytes	New
58O	Contamination	Old
58O	Dermatophytes	Old
58Z	Pure dermatophytes	Zip
59N	Pure dermatophytes	New
59O	Pure dermatophytes	Old
59Z	Pure dermatophytes	Zip
5N	No-Growth	New
5O	Candida	Old
5O	Pure dermatophytes	Old
5Z	No-Growth	Zip
60N	Contamination	New
60N	Dermatophytes	New
60O	Contamination	Old
60O	Dermatophytes	Old
60Z	Contamination	Zip
60Z	Dermatophytes	Zip
61N	Pure dermatophytes	New
61O	Pure dermatophytes	Old
61Z	Pure dermatophytes	Zip
62N	Pure dermatophytes	New
62O	Contamination	Old
62O	Dermatophytes	Old
62Z	Pure dermatophytes	Zip
63N	No-Growth	New
63O	Contamination	Old
63O	Dermatophytes	Old
63Z	No-Growth	Zip
64N	Contamination	New
64N	Dermatophytes	New
64O	Contamination	Old
64O	Dermatophytes	Old
64Z	Pure dermatophytes	Zip
65N	Contamination	New
65N	Dermatophytes	New
65O	Contamination	Old
65O	Dermatophytes	Old
65Z	Pure dermatophytes	Zip
66N	Contamination	New
66N	Dermatophytes	New
66O	Contamination	Old
66O	Dermatophytes	Old
66Z	Pure dermatophytes	Zip
6N	Contamination	New
6O	Contamination	Old
6Z	No-Growth	Zip
7N	Pure dermatophytes	New
7O	Contamination	Old
7O	Dermatophytes	Old
7Z	Pure dermatophytes	Zip
8N	Pure dermatophytes	New
8O	Pure dermatophytes	Old
8Z	Pure dermatophytes	Zip
9N	Contamination	New
9N	Dermatophytes	New
9O	Contamination	Old
9Z	Pure dermatophytes	Zip

## Sheet: Modified_Archive
Sample ID	Result	Methods	Binary Result
10N	No-Growth	New	0
10O	Contamination	Old	0		1
10Z	Pure dermatophytes	Zip	1		2
11N	No-Growth	New	0		3
11O	Pure dermatophytes	Old	1		4
11Z	Pure dermatophytes	Zip	1		5
12N	Contamination	New	0		6
12N	Dermatophytes	New	0		7
12O	Candida	Old	0		8
12O	Pure dermatophytes	Old	1		9
12Z	Pure dermatophytes	Zip	1		10
13N	Contamination	New	0		11
13N	Dermatophytes	New	0		12
13O	Contamination	Old	0		13
13Z	Pure dermatophytes	Zip	1		14
14N	Pure dermatophytes	New	1		15
14O	Contamination	Old	0		16
14Z	No-Growth	Zip	0		17
15N	Contamination	New	0		19
15N	Dermatophytes	New	0		20
15O	Candida	Old	0		21
15O	Pure dermatophytes	Old	1		22
15Z	Contamination	Zip	0		23
15Z	Dermatophytes	Zip	0		24
16N	Contamination	New	0		25
16O	Candida	Old	0		26
16O	Pure dermatophytes	Old	1		27
16Z	Contamination	Zip	0		28
17N	Contamination	New	0		29
17N	Dermatophytes	New	0		30
17O	Contamination	Old	0		31
17O	Dermatophytes	Old	0		32
17Z	Contamination	Zip	0		33
17Z	Dermatophytes	Zip	0		34
18N	Pure dermatophytes	New	1		35
18O	Candida	Old	0		36
18O	Pure dermatophytes	Old	1		37
18Z	Pure dermatophytes	Zip	1		38
19N	Contamination	New	0		39
19O	Contamination	Old	0		40
19O	Dermatophytes	Old	0		41
19Z	No-Growth	Zip	0		42
1N	Contamination	New	0		43
1N	Dermatophytes	New	0		44
1O	Candida	Old	0		45
1O	Contamination	Old	0		46
1Z	Pure dermatophytes	Zip	1		47
20N	Contamination	New	0		48
20O	Candida	Old	0		49
20O	Contamination	Old	0		50
20Z	No-Growth	Zip	0		51
21N	Contamination	New	0		52
21O	No-Growth	Old	0		53
21Z	Pure dermatophytes	Zip	1		54
22N	Contamination	New	0		55
22O	Pure dermatophytes	Old	1		56
22Z	Pure dermatophytes	Zip	1		57
23N	Pure dermatophytes	New	1		58
23O	No-Growth	Old	0		59
23Z	Pure dermatophytes	Zip	1		60
24N	No-Growth	New	0		61
24O	Pure dermatophytes	Old	1		62
24Z	No-Growth	Zip	0		63
25N	No-Growth	New	0		64
25O	Contamination	Old	0		65
25Z	Contamination	Zip	0		66
26N	Contamination	New	0		``18
26O	Candida	Old	0
26O	Contamination	Old	0
26Z	Candida	Zip	0
26Z	Contamination	Zip	0
27N	Pure dermatophytes	New	1
27O	Pure dermatophytes	Old	1
27Z	Pure dermatophytes	Zip	1
28N	No-Growth	New	0
28O	Contamination	Old	0
28O	Dermatophytes	Old	0
28Z	No-Growth	Zip	0
29N	Pure dermatophytes	New	1
29O	Contamination	Old	0
29O	Dermatophytes	Old	0
29Z	Contamination	Zip	0
29Z	Dermatophytes	Zip	0
2N	Contamination	New	0
2N	Dermatophytes	New	0
2O	Contamination	Old	0
2O	Dermatophytes	Old	0
2Z	Contamination	Zip	0
2Z	Dermatophytes	Zip	0
30N	Pure dermatophytes	New	1
30O	Pure dermatophytes	Old	1
30Z	Pure dermatophytes	Zip	1
31N	Pure dermatophytes	New	1
31O	Contamination	Old	0
31O	Dermatophytes	Old	0
31Z	Pure dermatophytes	Zip	1
32N	Pure dermatophytes	New	1
32O	Contamination	Old	0
32O	Pure dermatophytes	Old	1
32Z	Pure dermatophytes	Zip	1
33N	No-Growth	New	0
33O	Contamination	Old	0
33Z	No-Growth	Zip	0
34N	Contamination	New	0
34N	Dermatophytes	New	0
34O	Contamination	Old	0
34O	Dermatophytes	Old	0
34Z	Pure dermatophytes	Zip	1
35N	Pure dermatophytes	New	1
35O	No-Growth	Old	0
35Z	Pure dermatophytes	Zip	1
36N	Contamination	New	0
36N	Dermatophytes	New	0
36O	No-Growth	Old	0
36Z	Pure dermatophytes	Zip	1
37N	Contamination	New	0
37N	Dermatophytes	New	0
37O	Contamination	Old	0
37Z	Contamination	Zip	0
38N	Candida	New	0
38N	Contamination	New	0
38O	Contamination	Old	0
38Z	Candida	Zip	0
38Z	Contamination	Zip	0
39N	Pure dermatophytes	New	1
39O	Contamination	Old	0
39O	Dermatophytes	Old	0
39Z	Pure dermatophytes	Zip	1
3N	Candida	New	0
3N	Contamination	New	0
3O	Candida	Old	0
3O	Contamination	Old	0
3Z	Candida	Zip	0
3Z	Pure dermatophytes	Zip	1
4 Z	No-Growth	Zip	0
40N	Pure dermatophytes	New	1
40O	Contamination	Old	0
40O	Dermatophytes	Old	0
40Z	Pure dermatophytes	Zip	1
41N	Pure dermatophytes	New	1
41O	Pure dermatophytes	Old	1
41Z	Pure dermatophytes	Zip	1
42N	Contamination	New	0
42N	Dermatophytes	New	0
42O	Contamination	Old	0
42O	Dermatophytes	Old	0
42Z	Contamination	Zip	0
42Z	Dermatophytes	Zip	0
43N	Pure dermatophytes	New	1
43O	Contamination	Old	0
43O	Dermatophytes	Old	0
43Z	Pure dermatophytes	Zip	1
44N	Pure dermatophytes	New	1
44O	Contamination	Old	0
44O	Dermatophytes	Old	0
44Z	Pure dermatophytes	Zip	1
45N	Contamination	New	0
45N	Dermatophytes	New	0
45O	Contamination	Old	0
45O	Dermatophytes	Old	0
45Z	Contamination	Zip	0
45Z	Dermatophytes	Zip	0
46N	Contamination	New	0
46N	Dermatophytes	New	0
46O	Contamination	Old	0
46O	Dermatophytes	Old	0
46Z	Contamination	Zip	0
46Z	Dermatophytes	Zip	0
47N	Pure dermatophytes	New	1
47O	Contamination	Old	0
47O	Dermatophytes	Old	0
47Z	Pure dermatophytes	Zip	1
48N	Contamination	New	0
48O	Contamination	Old	0
48Z	No-Growth	Zip	0
49N	Contamination	New	0
49N	Pure dermatophytes	New	1
49O	Contamination	Old	0
49O	Dermatophytes	Old	0
49Z	Pure dermatophytes	Zip	1
4N	Candida	New	0
4N	Pure dermatophytes	New	1
4O	Contamination	Old	0
50N	Contamination	New	0
50N	Dermatophytes	New	0
50O	Contamination	Old	0
50O	Dermatophytes	Old	0
50Z	Pure dermatophytes	Zip	1
51N	Pure dermatophytes	New	1
51O	Pure dermatophytes	Old	1
51Z	Pure dermatophytes	Zip	1
52N	Contamination	New	0
52N	Dermatophytes	New	0
52O	Contamination	Old	0
52O	Dermatophytes	Old	0
52Z	Pure dermatophytes	Zip	1
53N	Pure dermatophytes	New	1
53O	Dermatophytes	Old	0
53O	Candida	Old	0
53O	Contamination	Old	0
53Z	Pure dermatophytes	Zip	1
54N	Pure dermatophytes	New	1
54O	Contamination	Old	0
54O	Dermatophytes	Old	0
54Z	Pure dermatophytes	Zip	1
55N	Contamination	New	0
55N	Dermatophytes	New	0
55O	Contamination	Old	0
55O	Dermatophytes	Old	0
55Z	Pure dermatophytes	Zip	1
56N	No-Growth	New	0
56O	No-Growth	Old	0
56Z	No-Growth	Zip	0
57N	Contamination	New	0
57N	Dermatophytes	New	0
57O	Contamination	Old	0
57O	Dermatophytes	Old	0
57Z	Pure dermatophytes	Zip	1
58N	Contamination	New	0
58N	Dermatophytes	New	0
58O	Contamination	Old	0
58O	Dermatophytes	Old	0
58Z	Pure dermatophytes	Zip	1
59N	Pure dermatophytes	New	1
59O	Pure dermatophytes	Old	1
59Z	Pure dermatophytes	Zip	1
5N	No-Growth	New	0
5O	Candida	Old	0
5O	Pure dermatophytes	Old	1
5Z	No-Growth	Zip	0
60N	Contamination	New	0
60N	Dermatophytes	New	0
60O	Contamination	Old	0
60O	Dermatophytes	Old	0
60Z	Contamination	Zip	0
60Z	Dermatophytes	Zip	0
61N	Pure dermatophytes	New	1
61O	Pure dermatophytes	Old	1
61Z	Pure dermatophytes	Zip	1
62N	Pure dermatophytes	New	1
62O	Contamination	Old	0
62O	Dermatophytes	Old	0
62Z	Pure dermatophytes	Zip	1
63N	No-Growth	New	0
63O	Contamination	Old	0
63O	Dermatophytes	Old	0
63Z	No-Growth	Zip	0
64N	Contamination	New	0
64N	Dermatophytes	New	0
64O	Contamination	Old	0
64O	Dermatophytes	Old	0
64Z	Pure dermatophytes	Zip	1
65N	Contamination	New	0
65N	Dermatophytes	New	0
65O	Contamination	Old	0
65O	Dermatophytes	Old	0
65Z	Pure dermatophytes	Zip	1
66N	Contamination	New	0
66N	Dermatophytes	New	0
66O	Contamination	Old	0
66O	Dermatophytes	Old	0
66Z	Pure dermatophytes	Zip	1
6N	Contamination	New	0
6O	Contamination	Old	0
6Z	No-Growth	Zip	0
7N	Pure dermatophytes	New	1
7O	Contamination	Old	0
7O	Dermatophytes	Old	0
7Z	Pure dermatophytes	Zip	1
8N	Pure dermatophytes	New	1
8O	Pure dermatophytes	Old	1
8Z	Pure dermatophytes	Zip	1
9N	Contamination	New	0
9N	Dermatophytes	New	0
9O	Contamination	Old	0
9Z	Pure dermatophytes	Zip	1

## Sheet: Analysis
	Factor	Chi² Statistic	p-value	Significant?			Chi² Value	p-value	Interpretation
	Age Range	7.47	0.825	❌ No			High	Low	Likely a significant association ✅
	Drug History	11.72	0.0196	✅ Yes			Low	High	Likely no association ❌
	Sex	9.53	0.0491	✅ Yes			High	High	Can happen if degrees of freedom are very large
	Treatment Modality	22.38	0.0043	✅ Strongly Yes			Low	Low	Rare — double-check the data
# The Chi-Square Test of Independence is a statistical method used to determine whether there is a significant relationship between two categorical variables. It compares observed frequencies in a contingency table to expected frequencies calculated under the assumption that the variables are independent. The test produces a Chi² statistic and a p-value. The Chi-Square test is used to determine w…
	Sensitivity
	Method	TP	FN	Sensivity
	Old	47	19	0.7121		Sensitivity=True Positives (TP)/(False Negatives (FN)+True Positives (TP))​
	New	45	21	0.6818
	Zip	48	18	0.7273
	Cramers's V Analysis
	Predictor Variable	Cramér’s V	Association Strength	# All variables show weak or very weak associations with the Result. # While Drug History, Sex, and Treatment Modality had statistically significant Chi² results (from earlier), their Cramér’s V values indicate that the strength of influence is modest. # Age Range has the weakest influence on the outcome.
	Age Range	0.095	Very Weak
	Drug History	0.206	Weak
	Sex	0.186	Weak
	Treatment Modality	0.201	Weak

## Sheet: Summary_raw
	Count of Result	Column Labels
	Age Range	Candida	Contamination	Dermatophytes	No-Growth	Pure dermatophytes	Grand Total
	child		8	6	4	6	24
	Old	6	28	16	9	23	82
	Teen	3	14	8	6	13	44
	Young	7	42	30	7	40	126
	Grand Total	16	92	60	26	82	276
	Count of Result	Column Labels
	Drug History	Candida	Contamination	Dermatophytes	No-Growth	Pure dermatophytes	Grand Total
	No	2	18	10	6	3	39
	Yes	14	74	50	20	79	237
	Grand Total	16	92	60	26	82	276
	Count of Result	Column Labels
	Sex	Candida	Contamination	Dermatophytes	No-Growth	Pure dermatophytes	Grand Total
	Female	11	56	42	12	62	183
	Male	5	36	18	14	20	93
	Grand Total	16	92	60	26	82	276
	Count of Result	Column Labels
	Treatment Modality	Candida	Contamination	Dermatophytes	No-Growth	Pure dermatophytes	Grand Total
	Formal Rx	8	53	32	17	61	171
	Informal Rx	8	29	21	3	19	80
	No Treatment		10	7	6	2	25
	Grand Total	16	92	60	26	82	276
	Pure Dermatophytes Analysis
	Count of Result	Column Labels
	Methods	Candida	Contamination	Dermatophytes	No-Growth	Pure dermatophytes	Grand Total
	New	3	33	22	9	25	92
	Old	10	46	30	5	16	107
	Zip	3	13	8	12	41	77
	Grand Total	16	92	60	26	82	276

## Sheet: Summary
	Age Range	Candida	Contamination	Dermatophytes	No-Growth	Pure dermatophytes	Grand Total
	child		8	6	4	6	24
	Old	6	28	16	9	23	82
	Teen	3	14	8	6	13	44
	Young	7	42	30	7	40	126
	Grand Total	16	92	60	26	82	276
	Drug History	Candida	Contamination	Dermatophytes	No-Growth	Pure dermatophytes	Grand Total
	No	2	18	10	6	3	39
	Yes	14	74	50	20	79	237
	Grand Total	16	92	60	26	82	276
	Sex	Candida	Contamination	Dermatophytes	No-Growth	Pure dermatophytes	Grand Total
	Female	11	56	42	12	62	183
	Male	5	36	18	14	20	93
	Grand Total	16	92	60	26	82	276
	Treatment Modality	Candida	Contamination	Dermatophytes	No-Growth	Pure dermatophytes	Grand Total
	Formal Rx	8	53	32	17	61	171
	Informal Rx	8	29	21	3	19	80
	No Treatment		10	7	6	2	25
	Grand Total	16	92	60	26	82	276
	Pure Dermatophytes Analysis
	Methods	Candida	Contamination	Dermatophytes	No-Growth	Pure dermatophytes	Grand Total
	New	3	33	22	9	25	92
	Old	10	46	30	5	16	107
	Zip	3	13	8	12	41	77
	Grand Total	16	92	60	26	82	276

## Sheet: Optimized Method Analysis
	Actual
	Method	Candida	Contamination	Dermatophytes	No-Growth	Pure dermatophytes	Grand Total	Proportion of Pure Dermatophytes per method
	New	3	33	22	9	25	92	0.304878
	Old	10	46	30	5	16	107	0.195122
	Zip	3	13	8	12	41	77	0.5
	Grand Total	16	92	60	26	82	276
	Expected
	Method	Candida	Contamination	Dermatophytes	No-Growth	Pure dermatophytes
	New	5.33333	30.6667	20	8.66667	27.3333
	Old	6.2029	35.6667	23.2609	10.0797	31.7899
	Zip	4.46377	25.6667	16.7391	7.25362	22.8768		Take cell (New, Candida): Row Total (New) = 92 Column Total (Candida) = 3 + 10 + 3 = 16 Grand Total = 92 + 107 + 77 = 276 𝐸(New,Candida)=(92×16)/276=1472/276≈5.33
	P-Value
	Method	For all Categories
	New	0.806926
	Old	0.00142935
	Zip	8.75937e-06	# So the "Zip" method is extreme significant
	Method	Candida	Contamination	Dermatophytes	No-Growth	Pure dermatophytes
	New	0.312	0.673	0.655	0.91	0.655
	Old	0.127	0.084	0.162	0.11	0.005	This shows a strong association: the Zip method detects significantly more Pure Dermatophytes than expected by chance.
	Zip	0.488	0.012	0.033	0.078	0.00015
	Fisher's Exact Test
	Result	Old	Zip	# Fisher’s Exact Test is only defined for 2×2 tables in the standard form . It cannot handle 2×3 or larger contingency tables directly.
	Pure -Dermatophytes	16	41
	Others	91	36	#Odd Ratio= (16*36)/(91*41)
	Here, Odds Ratio: 0.15438220316269097<<1, Thus, Old method decreases the chance to get the "Pure Dermatophytes" and Zip method highly increases the chance to get the "Pure Dermatophytes"
	Result	Old	New
	Pure Dermatophytes	16	25	Odds(old) = 16/91 ≈ 0.1758 Odds(New) = 25/67 ≈ 0.3731 So, Odds Ratio, OR = 0.17580/.3731 ≈ 0.47
	Others	91	67
	Here, Odds Ratio: 0.47<1, Thus, Old method is less likely to detect Pure Dermatophytes than the New method

## Sheet: Personal
	Null Hypothesis (H₀): The two variables are independent (no relationship). Alternative Hypothesis (H₁): The two variables are dependent (there is a relationship)
	p-value	Interpretation	Decision
	p < 0.05	Differences are statistically significant	Reject H₀ (variables are related) ✅
	p ≥ 0.05	Differences are not statistically significant	Fail to reject H₀ (no evidence of a relationship) ❌
	Feature	Chi-Square Test	Cramér’s V
	Type	Hypothesis test	Association strength metric
	Output	χ² value, p-value	Value between 0 and 1
	Tells you	If a relationship exists	How strong the relationship is
	Use case	Is this significant?	How meaningful is the link?
